# Supplementary material for: The distribution variation of pathogens and virulence factors in different geographical populations of giant pandas
Source: Front Microbiol. 2023 Sep 14;14:1264786. doi: 10.3389/fmicb.2023.1264786 (PMC10543425; doi:10.3389/fmicb.2023.1264786)
Supplement: Supplementary file 2 [file Data_Sheet_2.xlsx]

## Sheet: Table S2
Table S2 Composition and relative abundance of top15 virulence factors in gut pathogens of giant pandas from the five geographic populations
						Relative abundance
Seqencing	VF_ID	VF_Name	Highest correlated taxonomy (species)	Function	Sort	GPCD	GPYA	GPQIN	GPQIO	GPXXL	SUM
1	VF0394	Flagella	Yersinia enterocolitica	Required for efficient cellular invasion.; YplA, a phospholipase is secreted by this type III flagellum secretion system. YplA is required for survival of Y. enterocolitica in the Peyer's patches and for stimulation of the acute inflammatory response of the host to the infection.	Motility; Invasion; Secretion system	0.0979934	0.118065	0.0888394	0.172666	0.0707096	0.103009
2	VF0273	Flagella	Pseudomonas aeruginosa	Swimming motility; play a role in biofilm formation and other pathogenic adaptations	Adherence; Motility	0.0216576	0.000214115	0.000433216	0.0354356	0.109565	0.0494846
3	VF0261	CsrA	Legionella pneumophila	Post-transcriptional repression of the transmission regulon	Regulation	0.063069	0.0397501	0.0248539	0.0438966	0.0539423	0.0492479
4	VF0228	Enterobactin	Escherichia coli (UPEC)	Iron uptake: the siderophore enterobactin imported through the FepA receptor and the FepBCDG system	Iron uptake; Siderophore	0.0625043	0.0686916	0.0304499	0.0235657	0.0226875	0.040846
5	VF0430	Flagella	Burkholderia pseudomallei	Polar flagella required for motility and macrophage invasion	Invasion	0.0288756	0.0346021	0.0275148	0.0860881	0.0274721	0.0382766
6	VF0082	Type IV pili	Pseudomonas aeruginosa	Attaches to host cells, but not to mucin, causing a twitching motility that allows the bacteria to move along the cell surface; biofilm formation	Adherence; Twitching motility	0.0102985	0.00080803	0.000479356	0.0441402	0.0632255	0.0319248
7	VF0091	Alginate	Pseudomonas aeruginosa	Allows the bacteria form biofilm; contributes to the persistence of the bacteria in the CF lung: act as an adhesin, preventing the bacteria from being expelled from the lung, and alginate slime layer makes it more difficult for phagocytes to ingest and kill the bacteria	Antiphagocytosis; Serum resistance	0.0124346	0.00713581	0.00333152	0.0251693	0.0627108	0.0307039
8	VF0568	AcrAB	Klebsiella pneumoniae	May mediate resistance against host-derived antimicrobial peptides; associated with antibiotic resistance	Efflux pump	0.0394839	0.0332882	0.0151348	0.0292537	0.021829	0.0284295
9	VF0560	Capsule	Klebsiella pneumoniae	Assisting in evading the host immune system by protecting bacteria from opsonophagocytosis and serum killing	Immune evasion; Antiphagocytosis	0.0389034	0.036897	0.0414059	0.0247559	0.0140372	0.0275861
10	VF0569	T6SS	Klebsiella pneumoniae	Antibacterial activity	Secretion system; Type VI secretion system	0.0309662	0.0153281	0.0150337	0.0351091	0.0262839	0.0256201
11	VF0050	Urease	Helicobacter pylori	An important colonization factor, contributes to acid resistance, epithelial cell damage, chemotactic behaviour, and nitrogen metabolism	Enzyme; Acid resistance; Colonization	0.00815257	0.0316655	0.0311204	0.0157104	0.0310729	0.0239548
12	VF0221	Type 1 fimbriae	Escherichia coli (UPEC)	Makes a important contribution to colonization of the bladder	Adherence; Invasion	0.0266702	0.0459641	0.024606	0.0102073	0.0115859	0.0223041
13	VF0473	Polar flagella	Aeromonas hydrophila	Necessary for motility, adhesion and invasion;glycosylation of the flagellin may play a role in provoking a proinflamatory response	Motility; Colonization	0.0201707	0.0158994	0.0158085	0.0212331	0.0276564	0.0218441
14	VF0572	Allantion utilization	Klebsiella pneumoniae	Providing a nitrogen source to increase virulence in K. pneumoniae at certain sites of infection	Nutritional factor	0.0316443	0.0409622	0.0168401	0.0130869	0.00722459	0.0206502
15	VF0074	ClpP	Listeria monocytogenes	Serine protease involved in proteolysis and is required for growth under stress conditions	Stress protein	0.0129541	0.0201884	0.050933	0.0129403	0.0154672	0.0182591

## Sheet: Table S3
Table S3 Nine pathogenic species with higher toxicity expression ability and the relative abundance of their corresponding virulence factors
				Relative abundance
Seqencing	Pathogens (species)	VF_ID	VF_Name	GPCD	GPYA	GPQIN	GPQION	GPXXL	SUM
1	Pseudomonas aeruginosa	VF0082,VF0091,VF0273	Type IV pili, Alginate, Flagella	0.0443907	0.00815795	0.00424409	0.104745	0.235501	0.112113
2	Yersinia enterocolitica	VF0394	Flagella	0.0979934	0.118065	0.0888394	0.172666	0.0707096	0.103009
3	Klebsiella pneumoniae	VF0560,VF568,VF569,VF572	Capsule, AcrAB, T6SS, Allantion utilization	0.140998	0.126475	0.0884146	0.102206	0.0693747	0.102286
4	Escherichia coli (UPEC)	VF0221,VF0228	Type 1 fimbriae, Enterobactin	0.0891746	0.114656	0.0550558	0.033773	0.0342734	0.0631501
5	Legionella pneumophila	VF0261	CsrA	0.063069	0.0397501	0.0248539	0.0438966	0.0539423	0.0492479
6	Burkholderia pseudomallei	VF0430	Flagella	0.0288756	0.0346021	0.0275148	0.0860881	0.0274721	0.0382766
7	Helicobacter pylori	VF0050	Urease	0.00815257	0.0316655	0.0311204	0.0157104	0.0310729	0.0239548
8	Aeromonas hydrophila	VF0473	Polar flagella	0.0201707	0.0158994	0.0158085	0.0212331	0.0276564	0.0218441
9	Listeria monocytogenes	VF0074	ClpP	0.0129541	0.0201884	0.050933	0.0129403	0.0154672	0.0182591
